# Supplementary material for: Mutations of Intrinsically Disordered Protein Regions Can Drive Cancer but Lack Therapeutic Strategies
Source: Biomolecules. 2021 Mar 4;11(3):381. doi: 10.3390/biom11030381 (PMC8000335; doi:10.3390/biom11030381)
Supplement: Supplementary file 1 [file biomolecules-11-00381-s001.zip]

Archive with 1 entries (1 files):
- biomolecules-1105227-supplementary.xlsx
